# Supplementary material for: Hydrogen Peroxide Electrochemical Sensor Based on Ag/Cu Bimetallic Nanoparticles Modified on Polypyrrole
Source: Sensors (Basel). 2023 Oct 18;23(20):8536. doi: 10.3390/s23208536 (PMC10611109; doi:10.3390/s23208536)
Supplement: Supplementary file 1 [file sensors-23-08536-s001.zip]

Archive with 1 entries (1 files):
- sensors-2622487-supplementary.pdf
